# Supplementary material for: Reliability and Validity of Temporal Parameters during the Side Hop Test in Patients after Anterior Cruciate Ligament Reconstruction
Source: J Clin Med. 2024 Jun 11;13(12):3407. doi: 10.3390/jcm13123407 (PMC11204192; doi:10.3390/jcm13123407)
Supplement: Supplementary file 1 [file jcm-13-03407-s001.zip]

Archive with 1 entries (1 files):
- jcm-3025330-supplementary.xlsx
