# Supplementary material for: Reliability and Validity of Temporal Parameters during the Side Hop Test in Patients after Anterior Cruciate Ligament Reconstruction
Source: J Clin Med. 2024 Jun 11;13(12):3407. doi: 10.3390/jcm13123407 (PMC11204192; doi:10.3390/jcm13123407)
Supplement: Supplementary file 1 [file jcm-13-03407-s001.zip › jcm-3025330-supplementary.xlsx]

## Sheet: VALIDITY
mean_A_NOP	sd_A_NOP	cv_A_NOP	mean_AM_NOP	sd_AM_NOP	cv_AM_NOP	mean_AL_NOP	sd_AL_NOP	cv_AL_NOP	nb_hops_tot_NOP	missed_hops_NOP	valid_hops_NOP	per_errors_NOP	Q_con_60_NOP	BW_Q_con_60_NOP	HS_con_60_NOP	BW_HS_con_60_NOP	HS_exc_90_NOP	BW_HS_exc_90_NOP	HS/Q_60_NOP	HS/Q_90/60_NOP	mean_A_OP	sd_A_OP	cv_A_OP	mean_AM_OP	sd_AM_OP	cv_AM_OP	mean_aL_OP	sd_AL_OP	cv_AL_OP	nb_hops_tot_OP	missed_hops_OP	valid_hops_OP	per_errors_OP	ACL-RSI	Q_con_60_OP	BW_Q_con_60_OP	HS_con_60_OP	BW_HS_con_60_OP	HS_exc_90_OP	BW_HS_exc_90_OP	HS/Q_60_OP	HS/Q_90/60_OP	weight_FU	height_FU	BMI	LSI_hops	LSI_means_A	LSI_SD_A	LSI_CV_A
729.33	382.29	52.42	884	477.63	54.03	574.67	152.78	26.59	31	3	28	9.67742	301.7	2.53	163.5	1.37	199.2	1.67	54	66	637.14	204.31	32.07	650	265.44	40.84	623.53	116	18.61	36	4	32	11.1111	49	248.1	2.08	142.1	1.19	163.4	1.37	57	66	119.3	192	32.3622	114.286	87.3596	53.4437	61.1789
365.66	104.61	28.61	408.46	107.8	26.39	324.44	84.37	26	54	7	47	12.963	226.6	3.53	102.9	1.6	169.4	2.64	45	75	457.87	173.02	37.79	522.61	214.84	41.11	395.83	86.67	21.9	47	3	44	6.38298	85.83	138.4	2.15	92	1.43	118.7	1.85	66	86	64.25	164.5	23.7433	93.617	125.217	165.395	132.087
387.45	68	17.55	372.8	51.28	13.75	401.54	79.38	19.77	52	7	45	13.4615	229.7	2.77	145.7	1.76	183.1	2.21	63	80	419.58	113.17	26.97	395	98.91	25.04	444.17	123	27.69	49	6	43	12.2449	29	128.8	1.55	145.3	1.75	157.3	1.9	113	122	83	175	27.102	95.5556	108.293	166.426	153.675
280	37.46	13.38	268.28	42.6	15.88	291.72	27.53	9.44	59	3	56	5.08475	303.9	3.45	162.3	1.84	200	2.27	53	66	266.46	25.03	9.39	258.13	23.48	9.1	274.55	24.12	8.79	66	7	59	10.6061	58	230.7	2.62	168.5	1.91	177.4	2.02	73	77	88	187	25.1651	105.357	95.1643	66.8179	70.1794
1680	317.76	18.91	1770	338.06	19.1	1577.14	338.06	19.1	16	0	16	0	228.1	2.05	148.9	1.34	165.1	1.49	65	72	1653.33	465.18	28.14	1720	452.02	26.28	1586.67	452.02	26.28	13	0	13	0	NA	118.8	1.07	57.9	0.52	NA	NA	49	0	111	205	26.4128	81.25	98.4125	146.394	148.81
737.14	553.45	75.08	1005.71	615.36	61.19	468.57	615.36	61.19	28	3	25	10.7143	116.7	2.08	64.1	1.14	109.1	1.95	55	93	1245.26	673.06	54.05	1468	789.39	53.77	997.78	789.39	53.77	20	1	19	5	73	88.3	1.58	53.2	0.95	87	1.55	60	99	56	162	21.3382	76	168.931	121.612	71.9899
1388.89	810.7	58.37	1488.89	1127.7	75.74	1288.89	1127.7	75.74	19	3	16	15.7895	125.7	1.69	45.7	0.61	64.9	0.87	36	52	1210.77	1112.55	91.89	1428.57	1284.31	89.9	956.67	1284.31	89.9	14	0	14	0	48	92.2	1.24	57.9	0.78	76.7	1.03	63	83	74.5	176	24.0509	87.5	87.1754	137.233	157.427
493.49	173.68	35.2	484.55	121.57	25.09	502.86	121.57	25.09	43	2	41	4.65116	203.2	2.89	116.1	1.65	136.8	1.95	57	67	323.16	33.76	10.45	320.71	40.18	12.53	325.52	26.67	8.19	57	0	57	0	96	161.5	2.3	132.9	1.89	143.8	2.05	82	89	70.2	175	22.9224	139.024	65.4846	19.438	29.6875
1922.86	1156.44	60.14	1508.57	331.63	21.98	2337.14	1545.03	66.11	15	2	13	13.3333	129.4	1.78	68.9	0.95	77.6	1.07	53	60	2853.33	1022.3	35.83	3165	1018.02	32.16	2604	1066.81	40.97	11	2	9	18.1818	77	108.2	1.49	69.7	0.96	78.1	1.08	64	72	72.6	162	27.6635	69.2308	148.39	88.4006	59.5777
386	112.43	29.13	388	144.11	37.14	384	144.11	37.14	51	2	49	3.92157	232	2.59	149.5	1.67	150	1.67	64	65	446.67	128.2	28.7	432.73	118.17	27.31	460	138.43	30.09	46	0	46	0	83	179	2	138.3	1.54	127.7	1.42	77	71	89.7	185	26.2089	93.8776	115.718	114.027	98.5239
617.65	339.19	54.92	563.53	315.45	55.98	671.76	315.45	55.98	35	0	35	0	103.7	1.99	61.9	1.19	76.8	1.48	60	74	1027.5	546.38	53.18	1275	641.54	50.32	780	281.04	36.03	25	0	25	0	68	92.3	1.78	48.9	0.94	54.6	1.05	53	59	52	164	19.3337	71.4286	166.356	161.084	96.8318
496.36	142.98	28.81	481.82	69.54	14.43	510.91	193.98	37.97	23	1	22	4.34783	113.8	2.19	58.8	1.13	66.7	1.28	52	59	621.48	278.34	44.79	680	302.2	44.44	558.46	246.23	44.09	28	0	28	0	72	79.7	1.53	57.7	1.11	62.8	1.21	72	79	52	169	18.2066	127.273	125.208	194.671	155.467
376.6	82.06	21.79	382.96	88.7	23.16	370	75.74	20.47	53	7	46	13.2075	221.9	2.45	112.3	1.24	145.2	1.6	51	65	372.59	63.87	17.14	365.93	61.97	16.94	379.26	66.21	17.46	55	13	42	23.6364	83	119.5	1.32	83.1	0.92	99.9	1.1	70	84	90.7	173	30.3051	91.3043	98.9352	77.8333	78.6599
527.8	211.09	39.99	594	262.23	44.15	464.76	123.43	26.56	27	2	25	7.40741	186.4	1.98	121.8	1.3	135.5	1.44	65	73	987.69	404.81	40.99	1161.54	462.2	39.79	813.85	249.58	30.67	42	3	39	7.14286	62	126.6	1.35	111.9	1.19	156.7	1.67	88	124	94	185	27.4653	156	187.133	191.771	102.501
322	70.32	21.84	319.33	63.35	19.84	324.67	77.67	23.92	60	1	59	1.66667	209.6	2.56	122.7	1.5	164.4	2	59	78	347.62	53.69	15.45	358.13	59.1	16.5	336.77	45.93	13.64	63	7	56	11.1111	75	170.5	2.08	140.2	1.71	184.6	2.25	82	108	82	179	25.5922	94.9153	107.957	76.351	70.7418
341.75	62.48	18.28	338.57	70.75	20.9	344.83	54.42	15.78	58	3	55	5.17241	199.7	2.44	132.2	1.61	148.3	1.81	66	74	341.69	50.69	14.83	350.34	65.16	18.6	333.33	29.87	8.96	60	10	50	16.6667	80	176.3	2.15	129.2	1.58	158.7	1.94	73	90	82	179	25.5922	90.9091	99.9824	81.13	81.1269
293.77	22.37	7.62	280.67	17.8	6.34	306.45	18.89	6.17	62	0	62	0	237.8	3.55	110.1	1.65	131.6	1.97	46	55	295.08	32.79	11.11	293.33	35.75	12.19	296.77	30.15	10.16	61	2	59	3.27869	59	187.4	2.8	123.2	1.84	134.3	2.01	66	72	66.9	190	18.5319	95.1613	100.446	146.58	145.801
270.15	31.45	11.64	277.5	36.54	13.17	263.03	24.04	9.14	65	0	65	0	193.4	2.66	125.7	1.73	124.5	1.71	65	64	290.79	48.57	16.7	297.42	48.09	16.17	284.38	48.92	17.2	63	4	59	6.34921	79	189.7	2.61	114.3	1.57	90.8	1.25	60	48	72.7	187	20.7898	90.7692	107.64	154.436	143.471
262	29.12	11.12	259.43	28.49	10.98	264.57	29.94	11.31	70	5	65	7.14286	264.6	3.83	152.3	2.2	197.1	2.85	58	74	300.94	29.91	9.94	306.25	30.66	10.01	295.63	28.62	9.68	65	2	63	3.07692	60.83	204.9	2.97	125.1	1.81	183.2	2.65	61	89	69.1	181	21.0922	96.9231	114.863	102.713	89.3885
313.56	50.44	16.09	315.33	59.35	18.82	311.72	40.18	12.89	60	1	59	1.66667	195.3	2.8	100.4	1.44	134.3	1.92	51	69	412.5	102.28	24.8	455	103.04	22.65	370	83.61	22.6	39	3	36	7.69231	91	146.9	2.1	87.4	1.25	106.4	1.52	59	72	69.8	172	23.5938	61.0169	131.554	202.776	154.133
580.51	160.16	27.59	580	172.18	29.69	581	152.38	26.23	40	0	40	0	206.6	2.81	116.9	1.59	150.2	2.04	57	73	797.42	103.25	12.95	838.67	90.54	10.8	758.75	101.84	13.42	32	0	32	0	94	124.1	1.69	101.3	1.38	117	1.59	82	94	73.6	178	23.2294	80	137.365	64.4668	46.9373
491.05	154.2	31.4	478.95	118.6	24.76	503.16	185.74	36.92	39	0	39	0	246.4	3.08	147.9	1.85	189.2	2.37	60	77	1165.71	476.2	40.85	1292	580.97	44.97	1050.91	345.41	32.87	22	1	21	4.54545	58	92.4	1.16	114.4	1.43	128.7	1.61	124	139	80	188	22.6347	53.8462	237.391	308.82	130.096
295.56	31.61	10.7	288.75	25.87	8.96	302.58	35.68	11.79	64	12	52	18.75	214.4	2.82	113.4	1.49	131.6	1.73	53	61	287.08	28.38	9.89	275.76	25.86	9.38	298.75	26.37	8.83	67	13	54	19.403	90	170.5	2.24	112.2	1.48	128.6	1.69	66	75	76	180	23.4568	103.846	97.1309	89.7817	92.4299
452	214.41	47.44	502.73	294.67	58.61	403.48	63.43	15.72	45	5	40	11.1111	236.7	2.28	161.3	1.56	187.3	1.81	68	79	594.74	499.18	83.93	514.74	130.44	25.34	674.74	694.03	102.86	39	5	34	12.8205	69	166.8	1.61	131.8	1.27	156.8	1.51	79	94	103.6	180	31.9753	85	131.58	232.816	176.918
647.78	364.58	56.28	727.78	463.75	63.72	567.78	212.23	37.38	36	2	34	5.55556	225.9	2.16	171.7	1.64	206.6	1.98	76	91	743.13	520.94	70.1	608.75	230.36	37.84	877.5	685.04	78.07	33	2	31	6.06061	73	154.1	1.47	138.4	1.32	166.5	1.59	90	108	104.6	180	32.284	91.1765	114.72	142.888	124.556
408.63	151.38	37.05	376.92	104.26	27.66	441.6	184.93	41.88	47	7	40	14.8936	186.5	2.47	94.6	1.25	127.9	1.69	51	69	307.89	88.12	28.62	311.67	102.58	32.91	304	71.59	23.55	72	10	62	13.8889	53	115.4	1.53	93	1.23	127.9	1.69	81	111	75.5	178	23.8291	155	75.3469	58.2111	77.247
364.73	85.37	23.41	389.63	91.21	23.41	340.71	73.13	21.46	55	4	51	7.27273	121.9	2.03	95.8	1.6	91.1	1.52	79	75	391.67	49.99	12.76	390.83	46.8	11.98	392.5	53.99	13.76	39	7	32	17.9487	63	106.9	1.78	94.3	1.57	94.8	1.58	88	89	60	173	20.0474	62.7451	107.386	58.5569	54.5066
785.16	367.73	46.84	865.33	430.18	49.71	710	292.03	41.13	32	3	29	9.375	201	2.62	122.6	1.6	148.7	1.94	61	74	429.17	191.83	44.7	392.5	110.31	28.1	465.83	245.41	52.68	48	1	47	2.08333	87	170.8	2.23	64.8	0.85	80.2	1.05	38	47	76.6	174	25.3006	162.069	54.6602	52.166	95.4313
239.22	65.81	27.51	232.63	74.89	32.19	245.64	55.81	22.72	75	19	56	25.3333	190.8	2.88	130.3	1.97	169.7	2.57	68	89	277.35	46.48	16.76	280.59	55.15	19.66	274.12	36.36	13.26	79	15	64	18.9873	54.17	172.1	2.6	121.3	1.83	147.9	2.24	70	86	66.15	178	20.878	114.286	115.939	70.6276	60.9233
299.66	24.21	8.08	298	25.38	8.52	301.38	23.26	7.72	59	5	54	8.47458	174.8	2.61	111.9	1.67	115.7	1.73	64	66	257.94	22.16	8.59	259.41	21.17	8.16	256.47	23.34	9.1	68	9	59	13.2353	79	153.7	2.3	103.9	1.55	118	1.76	68	77	66.9	180.5	20.5339	109.259	86.0776	91.5324	106.312
694.12	297	42.79	708.24	289.23	40.84	680	312.81	46	35	1	34	2.85714	131.3	1.92	82.1	1.2	90.1	1.32	63	69	701.18	312.6	44.58	804.71	333.81	41.48	597.65	259.51	43.42	35	1	34	2.85714	83	110.2	1.61	85.2	1.25	88	1.29	77	80	68.4	178	21.5882	100	101.017	105.253	104.183
255.65	46.26	18.09	250.29	51.88	20.73	261.18	39.68	15.19	70	3	67	4.28571	148.5	2.28	70.2	1.08	109	1.68	47	73	289.51	39.43	13.62	286.45	26.53	9.26	292.67	49.68	16.98	62	13	49	20.9677	NA	98.1	1.51	70.2	1.08	101	1.55	72	103	65	170	22.4913	73.1343	113.245	85.2356	75.2902
471.74	120.63	25.57	542.61	134.48	24.78	400.87	34.37	8.57	47	6	41	12.766	153.1	1.91	89.2	1.12	83.7	1.05	58	55	539	138.12	25.62	612	136.94	22.38	466	95.83	20.56	41	5	36	12.1951	65	146.5	1.83	86.1	1.08	110.7	1.38	59	76	80	172	27.0416	87.8049	114.258	114.499	100.196
337.63	48.15	14.26	326.9	35.16	10.76	348	56.71	16.3	59	9	50	15.2542	216	2.46	113.7	1.29	183.6	2.09	53	85	355.44	58.31	16.41	332.14	47.56	14.32	377.93	59.6	15.77	58	6	52	10.3448	59	198.3	2.26	110.5	1.26	165.1	1.88	56	83	87.8	183	26.2176	104	105.275	121.101	115.077
995.2	257.12	25.84	1075.38	288.23	26.8	908.33	194.37	21.4	26	3	23	11.5385	151.6	2.24	68.5	1.01	104.3	1.54	45	69	1311	485.26	37.01	1650	449.12	27.22	972	200.04	20.58	21	2	19	9.52381	59	76.8	1.13	59.1	0.87	61.3	0.9	77	80	67.8	168	24.0221	82.6087	131.732	188.729	143.228
517.44	201.16	38.88	458.95	143.52	31.27	573	233.98	40.83	40	7	33	17.5	107.3	2.1	54.5	1.07	77.4	1.52	51	72	470.87	399.77	84.9	452.17	509	112.57	489.57	259.01	52.91	46	9	37	19.5652	66	96.2	1.89	54.1	1.06	70	1.37	56	73	51	159	20.1733	112.121	90.9999	198.732	218.364
325.61	109.92	33.76	306.43	45.23	14.76	344.14	146.52	42.58	58	10	48	17.2414	159.7	2.4	91.3	1.37	131.1	1.97	57	82	386.92	269.99	69.78	366.92	170.83	46.56	406.92	344.51	84.66	52	10	42	19.2308	36	134.8	2.02	98.4	1.48	111.7	1.68	73	83	66.6	176	21.5005	87.5	118.829	245.624	206.694
457.78	151.79	33.16	453.91	95.05	20.94	461.82	196.92	42.64	46	2	44	4.34783	206.5	2.5	129.8	1.57	130.6	1.58	63	63	560.48	233.17	41.6	542.86	155.09	28.57	578.1	294.54	50.95	42	3	39	7.14286	73	117	1.42	111	1.35	104.6	1.27	95	89	82.5	179	25.7483	88.6364	122.434	153.614	125.452
[truncated: 6 more columns]

## Sheet: RELIABILITY
	NOP									OP
	mean_A	sd_A	cv_A	mean_AM	sd_AM	cv_AM	mean_AL	sd_AL	cv_AL	mean_A	sd_A	cv_A	mean_AM	sd_AM	cv_AM	mean_aL	sd_AL	cv_AL
1	729	405	55.49	881	517	58.61	577	151	26.22	643	200	31.19	662	260	39.28	622	112	18.07
2	376.6	107.18	28.46	421.54	108.36	25.71	333.33	87.88	26.36	469.79	173.6	36.95	540.87	211.62	39.13	401.67	86.86	21.63
3	390.98	66.73	17.07	382.4	52.38	13.7	399.23	78.28	19.61	429.17	113.13	26.36	411.67	98.32	23.88	446.67	125.89	28.19
4	282.07	29.42	10.43	271.03	25.96	9.58	293.1	28.92	9.87	269.23	24.51	9.11	264.38	23.68	8.96	273.94	24.74	9.03
5	1713.33	336.93	19.67	1832.5	352.77	19.25	1577.14	281.29	17.84	1661.67	466.98	28.1	1733.33	451.6	26.05	1590	513.3	32.28
6	730.71	557.65	76.32	1001.43	620.15	61.93	460	321.63	69.92	1205	677.14	56.19	1470	782.32	53.22	940	447.11	47.57
7	1381.11	812.76	58.85	1477.78	1130.59	76.51	1284.44	323.23	25.16	1952.31	610.33	31.26	2231.43	619.23	27.75	1626.67	444.46	27.32
8	348.46	64.27	18.44	313.08	46.97	15	383.85	60.14	15.67	519.5	1116.17	21.4	571	99.78	17.48	468	99.13	21.18
9	480.93	176.36	36.67	469.09	124.47	26.54	493.33	220.76	44.75	310.53	37.05	11.93	307.86	41.22	13.39	313.1	33.07	10.56
10	430.83	66.98	15.55	448.33	68.47	15.27	413.33	63.44	15.35	543.81	113.07	20.79	532.73	132.14	24.81	556	93.24	16.77
11	371.54	72.92	19.63	375.38	97.35	25.93	367.69	39.61	10.77	507.62	170.7	33.63	523.64	208.58	39.83	490	125.52	25.62
12	292.26	47.27	16.17	284.52	42.49	14.93	300	51.12	17.04	306.98	39.38	12.83	314.84	39.99	12.7	299.38	37.84	12.64
13	407.5	79.1	19.41	421.67	75.05	17.8	393.33	82.07	20.87	688.57	257.83	37.44	777.65	302.98	38.96	604.44	176.44	29.19
14	1911.43	1152.59	60.3	1497.14	331.55	22.15	2325.71	1538.82	66.17	2834	957.41	33.78	3072	895.95	29.16	2596	1057.39	40.73
15	311.61	37.56	12.05	294.19	20.13	6.84	329.03	42.85	13.02	292.7	33.75	11.53	290	36.63	12.63	295.48	30.86	10.44
16	252.75	33.95	13.43	235.43	24.78	10.52	270.59	33.12	12.24	254.57	42.24	16.59	248.57	30.01	12.07	260.57	51.45	19.74
17	384	115	29.95	388	146.06	37.64	380	75.06	19.75	446.67	129.05	28.89	430.9	120.12	27.87	461.74	138.03	29.89
18	612.35	340.37	55.58	555.29	315.95	56.9	669.41	363.6	54.32	1022.5	543.78	53.18	1268.33	635.92	50.14	7776.67	586.4	36.88
19	313.9	74.21	23.64	308.97	98.36	31.83	318.67	40.32	12.65	330.18	75.61	22.9	326.67	80.96	24.78	333.57	71.4	21.4
20	397.33	71.93	18.1	401.82	71.95	17.91	393.04	73.26	18.64	419.57	84.39	20.11	460.87	100.27	21.76	380	35.87	9.44
21	255.45	33.04	13.72	246.67	34.52	13.99	264.24	33.82	12.8	466.22	215.36	46.19	421.74	129.88	30.8	512.73	273.99	53.43
22	1092	262.73	24.06	1164	290.56	24.96	1020	223.11	21.87	2386	1236.48	51.82	1884	831.31	44.12	2888	14555.6	50.4
23	480.91	143.09	29.75	463.64	69.75	15.04	498.19	193.59	38.86	615.56	274.92	44.66	675.71	299.86	44.38	550.77	239.95	43.57
24	366.79	81.99	22.35	373.33	88.4	23.68	360	75.89	21.08	361.48	62.02	17.16	354.81	59.64	16.81	368.15	64.75	17.59
25	523.9	212.9	40.64	591	265.45	44.91	460	122.15	26.55	983.85	403.9	41.05	1153.85	463.64	40.18	813.85	249.58	30.67
26	321.36	53.8	16.74	314	32.18	19.8	328.97	43.29	13.16	340.95	52.6	15.43	351.88	57.22	16.26	329.68	45.57	13.82
27	334.39	61.38	18.36	332.14	70.41	21.2	336.55	52.39	15.57	333.56	49.61	14.87	345.52	64.12	18.56	322	25.92	8.05
28	386	67.64	17.52	408	79.79	19.56	364	44.35	12.18	812	410.03	50.5	797.33	164.55	20.64	826.67	566.32	68.51
29	343.28	46.63	13.58	342.14	44.67	13.06	344.44	49.41	14.34	455.65	83.79	18.39	480	84.64	17.63	431.3	77.18	17.9
30	268.75	39.34	14.64	243.13	16.93	6.96	294.38	38.77	13.17	356.67	155.2	43.51	348.15	181.13	52.03	365.19	127.05	34.79
31	406.94	127.97	31.45	388	94.34	24.31	426.67	155.22	36.38	431.49	122.21	28.32	435.83	107.3	24.62	426.96	138.38	32.41
32	977.69	647.84	66.26	1052.31	625.28	59.42	903.08	686.53	76.02	1163.81	822.3	70.66	840	501.28	59.68	1520	976.89	64.27
33	338.91	222.82	65.75	329.29	130.69	39.69	348.89	291.86	83.65	321.75	104.49	32.48	313.79	85.54	27.26	330	122.14	37.01
34	289.84	25.2	8.69	303.87	22.76	7.49	275.33	18.71	6.79	287.21	29.22	10.17	287.33	33	11.49	287.1	25.59	8.91
35	266.15	34.08	12.81	276.88	38.05	13.74	255.76	26.34	10.3	290.79	48.04	16.52	296.77	44.15	14.88	285	51.56	18.09
36	254.29	28.31	11.13	253.14	26.98	10.66	255.43	29.94	11.72	292.19	30.78	10.53	300	30.05	10.02	284.38	29.94	10.53
37	390.59	93.58	23.96	403.2	97.75	24.24	378.46	89.61	23.68	467.23	89.68	19.19	460	93.61	20.35	474.17	87.17	18.38
38	310.51	49.74	16.02	310.67	58.42	18.81	310.34	39.86	12.85	406.25	104.47	25.71	449.17	106.15	23.63	363.33	84.78	23.34
39	571.28	158.47	27.74	566.32	171.92	30.36	576	148.9	25.85	789.03	103.65	13.14	833.33	92.79	11.13	747.5	98.22	13.14
40	483.68	156.58	32.37	477.89	120.53	25.22	489.47	189.19	38.65	1160	477.7	41.18	1286	581.04	45.18	1045.45	349.64	33.44
41	671.88	173.9	25.88	733.75	165.2	22.51	610	164.44	26.96	701.82	166	23.65	676.25	71.26	10.54	725.88	221.56	30.52
42	287.54	52.94	18.41	281.29	67.71	24.07	294	31.14	10.59	398.43	100.39	25.2	354.62	83.05	23.42	444	97.81	22.03
43	382.26	67.78	17.73	403.08	78.12	19.38	362.22	49.72	13.73	514.89	153.93	29.9	512.17	141.52	27.63	517.5	167.99	32.46
44	1008.18	247.78	24.58	1089.09	199.27	18.3	927.27	273.54	29.5	673.55	27.51	4.08	678.67	25.6	3.77	668.75	29.18	4.36
45	310.51	60.73	19.56	298.67	72.76	24.36	322.76	43	13.32	303.39	34.27	11.3	292.41	25.86	8.85	314	38.29	12.19
46	284.44	34.16	12.01	274.38	30.58	11.15	294.84	35.01	11.87	271.69	29.35	10.8	260.61	27.15	10.42	283.13	7.41	9.68
47	436	216.69	49.7	485.45	298	61.39	388.7	66	16.98	580.53	495.57	85.37	501.05	136.87	27.32	660	687.57	104.18
48	637.22	360.04	56.5	717.78	456.58	63.61	556.67	211.35	37.97	652.26	234.53	35.96	601.25	230.53	38.34	706.67	234.05	33.12
49	389.41	149.95	38.51	359.23	102.53	28.54	420.8	184.07	43.74	299.44	85.86	28.67	297.22	101.89	34.28	301.71	66.93	22.18
50	290.55	104.55	35.98	312.59	127.72	40.86	269.29	72.11	26.78	388.33	48.61	12.52	389.17	46.05	11.83	387.5	52.02	13.43
